# Supplementary material for: A nomogram based on radiological features of MRI for predicting the risk of severe pain in patients with osteoarthritis of the knee
Source: Front Surg. 2023 Feb 8;10:1030164. doi: 10.3389/fsurg.2023.1030164 (PMC9944387; doi:10.3389/fsurg.2023.1030164)
Supplement: Supplementary file 1 [file Table1.xlsx]

## Sheet: Sheet1
Characteristic	Training cohort (n=150)/n (%)	Validation cohort (n=64)/n (%)	P value
Age (%)			0.132
≤60	80 (53.3)	37(57.8)
>60	70(46.7)	27(42.2)
Sex(%)			0.878
Male	55 (63.3)	43(67.2)
Female	95 (36.7)	21(32.8)
BMI (%)			0.102
<18.5	3(2.0)	5(7.8)
18.5-24.0	43 (28.7)	7(10.9)
>24	104 (69.3)	52(81.2)
Laterality (%)			0.144
Left	80 (53.3)	33(51.6)
Right	70(46.7)	31(48.4)
Time(%)			0.428
≤12	94 (62.7)	46(71.9)
>12	56 (37.3)	18(28.1)
K-Lgrade (%)			0.356
≤2	67 (44.7)	29(45.3)
>2	83(55.3)	35(54.7)
cartilage_score(%)			0.554
≤20	106 (70.7)	40(62.5)
>20	44(29.3)	24(37.5)
BML(%)			0.533
0-15	107 (71.3)	41(64.1)
>15	43(28.7)	23(35.9)
synovitis_score(%)			0.122
0,1	94 (62.7)	37(57.8)
2,3	56 (37.3)	27(42.2)
osteophyte_score(%)			0.105
NO	24 (16.0)	11(17.2)
YES	126 (84.0)	53(82.8)
bone_wear_score (%)			0.477
NO	113 (75.3)	45(70.3)
YES	37 (24.7)	19(29.7)
meniscus_score(%)			0.184
NO	47 (31.3)	40(62.5)
YES	103 (68.7)	24(37.5)
meniscus_displacement(%)			0.807
NO	91 (26.4)	26(40.6)
YES	59(73.6)	38(59.4)
ligament(%)			0.424
NO	121 (80.7)	49(76.6)
YES	29 (19.3)	15(23.4)
status(%)			0.773
Non severe pain	97 (64.7)	40(62.5)
severe pain	53 (35.3)	24(37.5)
