# Supplementary material for: A nomogram based on radiological features of MRI for predicting the risk of severe pain in patients with osteoarthritis of the knee
Source: Front Surg. 2023 Feb 8;10:1030164. doi: 10.3389/fsurg.2023.1030164 (PMC9944387; doi:10.3389/fsurg.2023.1030164)
Supplement: Supplementary file 2 [file Table2.xlsx]

## Sheet: Sheet1
	Univariate Analysis
variable	β	OR	95%CI	P value
BMI	0.515	1.674	0.876-3.5041	0.1519
laterality	0.501	1.65	0.843-3.260	0.1453
time	0.766	2.151	1.081-4.312	3.261
meniscus_score	0.507	1.661	0.796-3.612	0.1862
BML	1.66	5.257	2.4920-11.464	1.87e-05
synovitis_score	1.141	3.133	1.566-6.375	0.00138
bone_wearscore	2.393	10.951	4.736-27.496	7.6e-08
meniscus_displacement	2.065	7.884	3.778-17.189	8.26e-08
