# Supplementary material for: A nomogram based on radiological features of MRI for predicting the risk of severe pain in patients with osteoarthritis of the knee
Source: Front Surg. 2023 Feb 8;10:1030164. doi: 10.3389/fsurg.2023.1030164 (PMC9944387; doi:10.3389/fsurg.2023.1030164)
Supplement: Supplementary file 3 [file Table3.xlsx]

## Sheet: Sheet1
Multivariate Analysis
β	OR	95%CI	P value
0.441	1.554	0.604-4.324	0.374
1.028	2.797	1.117-7.426	0.032
1.14	3.128	1.165-8.859	0.0262
-1.289	0.276	0.081-0.853	0.0301
1.318	3.734	1.245-11.650	0.0198
1.925	6.856	2.493-21.255	0.0003
2.529	12.541	4.011-44.548	3.23e-05
1.278	3.591	1.265-10.514	0.0169
